# Supplementary material for: Cytochrome P450 Complement May Contribute to Niche Adaptation in Serpula Wood-Decay Fungi
Source: J Fungi (Basel). 2022 Mar 10;8(3):283. doi: 10.3390/jof8030283 (PMC8949155; doi:10.3390/jof8030283)
Supplement: Supplementary file 1 [file jof-08-00283-s001.zip]

Archive with 1 entries (1 files):
- jof-1583673-supplementary.pdf
